# Supplementary material for: Pull-Up Performance Is Affected Differently by the Muscle Contraction Regimens Practiced during Training among Climbers
Source: Bioengineering (Basel). 2024 Jan 17;11(1):85. doi: 10.3390/bioengineering11010085 (PMC10813506; doi:10.3390/bioengineering11010085)
Supplement: Supplementary file 1 [file bioengineering-11-00085-s001.zip]

Archive with 4 entries (4 files):
- SupplementaryData.xlsx
- Video S1.mp4
- Video S2.mp4
- Video S3.mp4
