# Supplementary material for: Pull-Up Performance Is Affected Differently by the Muscle Contraction Regimens Practiced during Training among Climbers
Source: Bioengineering (Basel). 2024 Jan 17;11(1):85. doi: 10.3390/bioengineering11010085 (PMC10813506; doi:10.3390/bioengineering11010085)
Supplement: Supplementary file 1 [file bioengineering-11-00085-s001.zip › SupplementaryData.xlsx]

## Sheet: Table S1 Jump
	Type	Subject	Fmean (N/kg)			Fpeak (N/kg)			Pmean (W/kg)			Ppeak (W/kg)			Vmean (m/s)			Vpeak (m/s)			ROM (m)
			strict	normal	countermov	strict	normal	countermov	strict	normal	countermov	strict	normal	countermov	strict	normal	countermov	strict	normal	countermov	strict	normal	countermov
PRE	CTRL	S26	9.65154	9.80063	9.81577	12.519	13.6837	20.0586	6.00387	6.20223	7.63422	13.1366	13.1462	13.7156	0.623061	0.63223	0.770363	1.20673	1.14604	1.19739	0.64988	0.618192	0.567346
	CTRL	S30	9.77157	9.71637	9.67379	12.4177	12.6517	17.5827	6.77909	6.61742	7.63872	13.8595	13.7353	11.6077	0.699931	0.674088	0.670964	1.30512	1.28724	1.02164	0.754014	0.702704	0.583298
	CTRL	S31	9.69586	9.74524	9.58658	14.0121	22.6894	18.8783	7.6407	10.0035	9.87886	16.546	28.9491	23.8867	0.78914	1.24047	0.998715	1.49286	2.16962	1.74482	0.754067	0.636508	0.607361
	CTRL	S32	9.60743	9.43115	9.46262	14.7144	18.0311	18.4576	8.02595	9.53535	10.2403	18.4484	19.8919	18.8121	0.777352	0.788953	0.896436	1.50203	1.3906	1.45274	0.639857	0.625766	0.607815
	CTRL	S50	9.45029	9.69932	9.41053	14.1873	16.2072	18.0629	8.32621	8.2715	9.81685	19.1369	23.9568	21.9693	0.883032	0.842623	0.941451	1.65576	1.83719	1.60543	0.706481	0.719047	0.60229
	CTRL	S51	9.71396	9.79671	9.48827	13.3512	13.7254	16.5413	7.50745	7.90749	9.42425	17.0075	18.3162	21.3777	0.784956	0.806055	0.893136	1.53681	1.58127	1.61027	0.815528	0.754723	0.678781
	CTRL	S54	9.70083	9.75615	9.7573	13.3644	13.2437	18.106	7.04297	7.01243	8.43911	14.8912	14.1004	14.9968	0.71625	0.76755	0.844747	1.33314	1.3255	1.32014	0.650605	0.642974	0.555114
	CTRL	S55	9.64694	9.39933	9.33158	15.433	17.1166	19.4004	6.92851	8.79341	9.37699	19.4855	22.0324	20.9475	0.681709	0.828119	0.820524	1.5565	1.61775	1.50703	0.645124	0.61212	0.575742
	CTRL	S56	9.67022	9.72349	9.60501	12.4908	13.5899	16.6999	6.37777	6.92271	8.11056	14.6487	15.802	16.5558	0.628754	0.705335	0.811306	1.30025	1.38572	1.39272	0.671152	0.631514	0.533051
	ECC	S13	9.67944	9.64993	9.7453	13.7229	14.9099	15.686	7.82524	8.60591	9.09065	16.4436	16.175	15.7951	0.826393	0.766503	0.862642	1.49567	1.37068	1.37187	0.698402	0.703746	0.635658
	ECC	S19	9.74804	9.71667	9.84159	12.2615	14.8275	16.3424	6.70294	6.78199	7.54849	14.1268	16.1456	17.2137	0.705805	0.690828	0.751709	1.33091	1.35543	1.38854	0.811673	0.777608	0.656586
	ECC	S21	9.75336	9.7866	9.5095	13.1988	15.2377	19.4455	7.30803	7.04113	9.58112	15.8282	17.8959	16.9194	0.77256	0.717719	0.827441	1.45944	1.49077	1.28161	0.682713	0.716778	0.568651
	ECC	S22	9.77605	9.53933	9.50174	13.7822	13.8115	16.0459	6.85772	7.66356	7.22873	16.097	15.681	13.3726	0.732058	0.765951	0.640429	1.39841	1.40258	1.08674	0.568053	0.641233	0.459913
	ECC	S24	9.72971	9.62888	9.6313	14.1662	13.9805	16.7454	6.79007	7.05122	8.93983	13.1715	13.2353	16.6628	0.729759	0.717102	0.861701	1.31102	1.28298	1.32967	0.708032	0.718033	0.625633
	ECC	S27	9.76411	9.76606	9.73931	11.5536	13.224	14.8885	3.23059	4.66509	4.67674	5.60626	8.96712	9.16544	0.340764	0.475399	0.402883	0.574605	0.83617	0.78651	0.604223	0.693411	0.51633
	ECC	S41	9.66135	9.44161	9.72399	13.4145	16.3163	16.227	6.17379	7.319	7.19654	13.0918	15.9196	12.6579	0.669437	0.595844	0.676888	1.22063	1.12637	1.07711	0.565076	0.613021	0.457442
	ECC	S46	9.63271	9.18977	9.41952	13.2921	15.026	16.5312	5.90031	8.36982	8.07692	14.9762	15.9507	15.0668	0.620291	0.505501	0.711207	1.36269	0.988001	1.20608	0.663965	0.628287	0.530723
	PLYO	S11	9.73545	9.6439	9.47279	13.9371	17.2433	16.061	7.3697	7.20492	8.50984	15.2987	18.7196	16.6912	0.757679	0.733223	0.776334	1.37839	1.4476	1.32178	0.759877	0.626534	0.558747
	PLYO	S18	9.80966	9.76557	9.77168	13.4217	15.5232	15.7586	5.26458	6.03193	6.51089	8.92969	10.8732	11.9251	0.563807	0.614749	0.635192	0.904345	0.945953	1.07065	0.705232	0.742819	0.525034
	PLYO	S25	9.77615	9.77812	9.61479	12.6228	12.1521	16.2548	6.1264	5.66152	8.50264	12.6183	11.2756	15.3432	0.591526	0.577051	0.806665	1.15024	1.08303	1.28314	0.807363	0.720736	0.612744
	PLYO	S28	9.80299	9.78551	9.58323	13.4338	12.5882	14.2987	7.85867	7.61786	7.15182	14.828	15.2405	11.7359	0.803002	0.776502	0.659793	1.37968	1.40892	1.05625	0.877991	0.824218	0.561032
	PLYO	S38	9.63842	9.73036	9.44422	13.0415	13.8604	16.5054	7.27324	6.98096	7.9407	17.6611	16.1937	13.7878	0.704008	0.711285	0.688472	1.47757	1.4244	1.13218	0.830255	0.725956	0.521868
	PLYO	S48	9.79702	9.73713	9.73112	12.9142	13.057	14.6619	5.73211	5.7349	7.02964	10.9678	12.6271	14.483	0.587046	0.650532	0.701574	1.03461	1.22154	1.22382	0.732869	0.664472	0.447366
	PLYO	S49	9.68864	9.75213	9.75319	13.1057	12.8769	19.6798	6.85496	6.26408	7.97994	14.3614	13.9634	14.4965	0.677822	0.638361	0.723928	1.33462	1.31164	1.16996	0.754317	0.664521	0.574685
	ISO	S12	9.6797	9.72	9.71547	12.6452	12.9474	16.7322	6.68196	5.86593	7.28471	12.4819	13.5992	11.3998	0.701266	0.597469	0.663545	1.19938	1.21527	0.995443	0.806576	0.697297	0.55592
	ISO	S16	9.61287	9.62274	9.65723	13.6239	13.3202	18.0338	7.38681	8.08687	9.31104	14.1515	15.4981	16.2132	0.762647	0.822556	0.842306	1.36421	1.45894	1.3176	0.760548	0.823339	0.631723
	ISO	S20	9.76993	9.35336	9.77485	14.694	16.2523	16.3063	6.98339	9.37166	9.14707	19.05	20.043	17.6257	0.698384	0.810643	0.920508	1.58551	1.51919	1.46667	0.697445	0.776998	0.581969
	ISO	S43	9.64854	9.71863	9.52116	15.1441	13.4585	19.6461	7.66646	6.84289	9.16328	14.9511	16.5353	14.2519	0.814064	0.697115	0.812967	1.37289	1.4672	1.20082	0.671541	0.697001	0.640443
	ISO	S45	9.72004	9.73144	9.57768	13.1479	15.2996	14.6063	6.63609	7.00335	7.39988	15.1125	20.1327	14.7533	0.709042	0.713607	0.73199	1.36267	1.59654	1.28047	0.606288	0.653531	0.580071
	ISO	S47	9.79952	9.64159	9.5207	12.8244	13.3878	18.4947	7.33916	6.8305	8.51492	12.7357	14.5533	13.0493	0.752274	0.694772	0.741342	1.22124	1.28314	1.11389	0.77431	0.724481	0.649822
POST	CTRL	S26	9.71407	9.77971	9.66784	12.6578	12.8734	19.5062	6.51025	6.45469	7.61836	13.4184	13.3532	14.0236	0.675337	0.657921	0.629088	1.23337	1.20063	1.06466	0.697164	0.657164	0.598052
	CTRL	S30	9.70948	9.7203	9.72555	12.966	12.4922	16.0529	6.4747	6.30875	7.43608	11.8594	13.7281	12.1834	0.676221	0.642657	0.724817	1.15901	1.25606	1.13496	0.708972	0.683165	0.583903
	CTRL	S31	9.61309	10.0169	9.62765	13.122	21.2229	16.5983	7.45686	9.76211	9.05953	14.3922	27.5251	20.4212	0.777116	1.30362	0.881593	1.38272	2.20746	1.56114	0.759899	0.791352	0.595342
	CTRL	S32	9.56762	9.58295	9.6691	15.7474	15.6981	19.539	8.1399	7.86116	9.85637	20.4896	15.5151	19.0666	0.780487	0.633665	0.985465	1.63557	1.27579	1.60531	0.724926	0.692597	0.648034
	CTRL	S50	9.63689	9.71416	9.48543	15.3042	17.2304	18.3471	6.75926	8.08795	10.0286	18.9767	24.2065	22.6649	0.710921	0.824063	0.967274	1.58899	1.79403	1.62588	0.649845	0.668589	0.53049
	CTRL	S51	9.61545	9.63024	9.58372	13.6781	14.7343	16.0877	7.49444	7.9	9.54617	15.3699	19.6245	19.949	0.781594	0.803799	0.868753	1.41969	1.61491	1.49882	0.690765	0.720526	0.648157
	CTRL	S54	9.76925	9.76555	9.7125	12.8901	13.3677	17.3586	6.33665	7.13741	7.91118	12.3746	14.9615	13.9134	0.662062	0.727475	0.775174	1.16684	1.33558	1.22597	0.565189	0.620739	0.520074
	CTRL	S55	9.54486	9.66937	9.67779	15.6406	16.4756	19.0876	6.39975	8.5393	8.46176	16.9362	20.6381	18.3422	0.623574	0.828552	0.85406	1.3652	1.5665	1.4905	0.533841	0.633616	0.592284
	CTRL	S56	9.65744	9.73879	9.54986	13.9977	13.7197	16.0448	6.16802	6.84663	8.46271	16.5957	16.1685	17.8036	0.652082	0.697703	0.855469	1.40035	1.38979	1.45516	0.552495	0.580848	0.502117
	ECC	S13	9.79515	9.90712	9.65233	15.4974	19.5599	19.3713	8.98858	9.61282	9.48596	17.786	21.1017	17.279	0.84606	1.06603	0.934934	1.52334	1.69992	1.49876	0.764219	0.74273	0.663759
	ECC	S19	9.79255	9.66846	9.71544	12.2978	12.4136	15.1741	7.1566	7.35645	7.26581	13.508	14.7446	11.6921	0.756183	0.748739	0.735807	1.30762	1.36939	1.12754	0.820777	0.842982	0.678653
	ECC	S21	9.64013	9.63424	9.68006	13.6318	13.9729	18.648	7.87654	7.74683	9.75711	15.3791	15.4848	16.6016	0.813289	0.788099	0.919264	1.41475	1.33123	1.3352	0.810295	0.78886	0.703238
	ECC	S22	9.72281	9.87226	9.7908	13.9864	18.5856	16.4536	7.78931	6.25126	8.25622	15.45	21.8407	16.622	0.819949	0.784699	0.841058	1.42169	1.85978	1.36661	0.694176	0.755824	0.507686
	ECC	S24	9.79619	9.6073	9.77568	15.6897	16.509	16.8305	8.49323	8.05739	9.54777	16.3481	17.8531	15.9961	0.90092	0.819423	0.924074	1.53815	1.4486	1.34296	0.802583	0.751923	0.667868
	ECC	S27	9.79593	9.92251	9.80335	11.8314	11.4873	13.8443	3.81002	4.18101	4.35011	6.41029	6.89861	6.47699	0.40248	0.430703	0.400291	0.658206	0.674666	0.605703	0.744957	0.89427	0.452149
	ECC	S41	9.77759	10.1738	9.60606	13.4028	23.0753	16.1702	6.33279	8.77007	7.28662	14.3208	29.5049	19.2429	0.68503	1.3311	0.693879	1.28704	2.3514	1.45129	0.579228	0.706152	0.586958
	ECC	S46	9.6577	9.68449	9.90607	15.1017	15.2184	19.9365	6.34341	7.03055	8.83633	18.0532	19.7292	16.682	0.661341	0.715847	0.889113	1.49783	1.59918	1.41118	0.70608	0.731015	0.562397
	PLYO	S11	9.6028	9.81817	9.5783	14.1035	16.9367	16.7966	7.81096	5.51831	8.40138	18.1771	19.3949	17.822	0.851602	0.72163	0.773453	1.58976	1.65084	1.3164	0.730123	0.548152	0.427168
	PLYO	S18	9.73945	9.51404	9.75535	13.0232	13.3392	17.3444	6.31134	7.84311	7.12122	10.5082	15.2658	14.3566	0.634717	0.616692	0.678248	1.01806	1.18555	1.1827	0.753636	0.864581	0.589045
	PLYO	S25	9.76887	9.61183	9.74962	13.0188	13.4921	18.0754	5.97926	6.72283	7.64014	14.9355	16.2162	12.7844	0.606338	0.682963	0.679021	1.35396	1.43966	1.05943	0.778751	0.797989	0.485384
	PLYO	S28	9.70481	9.67202	9.68824	12.7535	13.063	15.7849	7.23424	7.54845	8.73964	14.4336	16.7371	15.4882	0.749552	0.768485	0.880927	1.35384	1.48195	1.39745	0.747753	0.76885	0.630453
	PLYO	S38	9.76679	10.0764	9.6445	15.1777	21.4199	21.8507	7.51732	8.46262	8.70858	16.6929	26.0708	14.5829	0.897742	1.21659	0.715131	1.55507	2.12638	1.14601	0.64602	0.668424	0.646534
	PLYO	S48	9.71451	9.75964	9.54383	12.8981	13.8817	16.3365	6.19795	6.08659	7.52539	11.0738	14.8306	16.715	0.629081	0.620311	0.703757	1.06801	1.27548	1.26974	0.780305	0.645822	0.430925
	PLYO	S49	9.68979	9.80279	9.71426	12.4428	13.077	17.8673	6.0798	6.92618	8.1099	12.2007	14.1253	14.7911	0.665283	0.706029	0.825359	1.21033	1.28718	1.3248	0.622109	0.675773	0.585255
	ISO	S12	9.72322	9.64016	9.50613	12.5712	14.3754	18.6891	6.29659	6.12661	7.75625	12.1939	16.4789	15.5829	0.540864	0.598718	0.627744	1.01492	1.34646	1.14411	0.653452	0.678783	0.592662
	ISO	S16	9.73392	9.77292	9.4869	12.9262	14.2156	18.4699	7.20922	6.86614	9.57144	13.8067	15.4006	18.1073	0.748595	0.699833	0.842161	1.3028	1.33115	1.3911	0.752525	0.75755	0.730854
	ISO	S20	9.80087	9.6313	9.58512	14.769	15.2554	15.7807	7.69059	9.36143	9.57984	18.2753	19.5442	18.4561	0.687309	0.809317	0.87439	1.44377	1.51577	1.44383	0.726477	0.834966	0.69142
	ISO	S43	9.54818	9.80596	9.62008	14.4373	13.294	18.9358	7.01857	7.82921	8.97364	12.757	15.4984	15.5107	0.748459	0.798083	0.805643	1.19646	1.37094	1.27808	0.625397	0.71385	0.646752
	ISO	S45	9.77963	9.68267	9.78323	13.8927	15.4541	17.306	6.86243	7.2718	8.24768	17.0873	21.3728	18.8756	0.733146	0.740503	0.771595	1.44421	1.66545	1.39898	0.585819	0.678677	0.541165
	ISO	S47	9.78388	9.42807	9.814	13.4055	15.005	19.8439	7.44743	8.27719	8.85	13.8037	19.5545	13.5388	0.796999	0.641745	0.847083	1.33102	1.3959	1.22377	0.75986	0.887211	0.694122
DIFFERENCE (%)	CTRL	S26	0.647883	-0.213453	-1.50705	1.10895	-5.92133	-2.754	8.4343	4.07052	-0.207686	2.14571	1.5746	2.24583	8.3902	4.06351	-18.3387	2.20754	4.76299	-11.0853	7.27576	6.30421	5.41227
	CTRL	S30	-0.635389	0.0404586	0.535027	4.41537	-1.2609	-8.70054	-4.49022	-4.66451	-2.65284	-14.4317	-0.0527987	4.95971	-3.38752	-4.66274	8.02632	-11.1957	-2.42293	11.0925	-5.97371	-2.78053	0.103642
	CTRL	S31	-0.853673	2.78793	0.428375	-6.35281	-6.46356	-12.0774	-2.40612	-2.41294	-8.29382	-13.0169	-4.91929	-14.5079	-1.52373	5.09091	-11.7273	-7.3779	1.7443	-10.5269	0.773423	24.3271	-1.97902
	CTRL	S32	-0.414408	1.6096	2.18211	7.02019	-12.9387	5.85871	1.41972	-17.5578	-3.74923	11.0645	-22.0029	1.35304	0.403181	-19.6828	9.93144	8.89074	-8.25625	10.5024	13.2951	10.6799	6.61697
	CTRL	S50	1.97456	0.153014	0.795831	7.87287	6.31329	1.5735	-18.8195	-2.21909	2.15674	-0.837065	1.0422	3.16614	-19.4909	-2.20268	2.74293	-4.03278	-2.34937	1.2736	-8.01668	-7.01731	-11.9213
	CTRL	S51	-1.01418	-1.69924	1.00594	2.44814	7.35048	-2.74247	-0.173249	-0.0947219	1.29378	-9.62907	7.14287	-6.68321	-0.428328	-0.279911	-2.72997	-7.62122	2.12694	-6.9213	-15.2984	-4.53101	-4.51169
	CTRL	S54	0.705222	0.0962743	-0.45912	-3.54903	0.935976	-4.1283	-10.0288	1.78233	-6.25577	-16.9	6.10681	-7.22467	-7.56557	-5.22126	-8.23601	-12.4746	0.7608	-7.13362	-13.1287	-3.45806	-6.31219
	CTRL	S55	-1.05813	2.87288	3.7101	1.34484	-3.74489	-1.61223	-7.63168	-2.88973	-9.76034	-13.0827	-6.3283	-12.4373	-8.5279	0.052301	4.08706	-12.2906	-3.16839	-1.09698	-17.2498	3.51175	2.87308
	CTRL	S56	-0.132113	0.157362	-0.5742	12.0643	0.955183	-3.92267	-3.28885	-1.09902	4.34185	13.2912	2.31962	7.53695	3.71007	-1.08206	5.44348	7.6989	0.29411	4.48337	-17.6795	-8.023	-5.80323
	ECC	S13	1.19542	2.66514	-0.953982	12.9315	31.1873	23.4937	14.8666	11.7002	4.34851	8.16411	30.4585	9.39467	2.37989	39.0765	8.38034	1.85011	24.0201	9.24946	9.42394	5.53959	4.42083
	ECC	S19	0.456528	-0.496092	-1.28177	0.296174	-16.2799	-7.14899	6.76798	8.47037	-3.74487	-4.38017	-8.6778	-32.0767	7.13769	8.38288	-2.11556	-1.75023	1.03002	-18.7966	1.12171	8.40709	3.36081
	ECC	S21	-1.1609	-1.55684	1.79356	3.2806	-8.30027	-4.10098	7.77915	10.0225	1.83681	-2.83728	-13.473	-1.87829	5.27202	9.80603	11.0972	-3.06172	-10.7017	4.18131	18.6875	10.0565	23.6678
	ECC	S22	-0.544666	3.49013	3.04219	1.48129	34.566	2.54056	13.5845	-18.4289	14.214	-4.01937	39.2809	24.299	12.0059	2.44777	31.3273	1.66453	32.5973	25.7528	22.2027	17.8705	10.3874
	ECC	S24	0.683257	-0.224123	1.499	10.7544	18.0853	0.508733	25.0831	14.2695	6.80039	24.1171	34.8903	-4.00095	23.4544	14.2686	7.23834	17.3246	12.909	0.999169	13.3542	4.71972	6.75087
	ECC	S27	0.325873	1.60201	0.657643	2.40466	-13.1333	-7.01353	17.9358	-10.3767	-6.98418	14.3415	-23.0677	-29.3325	18.1111	-9.40177	-0.643364	14.5493	-19.3148	-22.9885	23.2918	28.9668	-12.4302
	ECC	S41	1.20322	7.75499	-1.21275	-0.0873463	41.4247	-0.35052	2.57544	19.826	1.25165	9.38695	85.3366	52.0233	2.32917	123.398	2.51016	5.44037	108.758	34.7388	2.50443	15.1921	28.3129
	ECC	S46	0.259429	5.38347	5.16536	13.6141	1.28026	20.5994	7.50992	-16.0012	9.40212	20.5456	23.6887	10.7202	6.61788	41.6114	25.0147	9.91702	61.8597	17.005	6.34295	16.3505	5.96819
	PLYO	S11	-1.3626	1.80703	1.11382	1.1939	-1.77823	4.57987	5.98744	-23.4091	-1.27453	18.8147	3.60742	6.77485	12.3962	-1.58112	-0.371087	15.3352	14.0396	-0.406784	-3.91564	-12.5104	-23.549
	PLYO	S18	-0.715738	-2.5756	-0.167111	-2.96858	-14.0691	10.0629	19.8831	30.0265	9.37395	17.6773	40.3979	20.3892	12.5771	0.31599	6.77846	12.5742	25.3283	10.4654	6.86365	16.3919	12.1918
	PLYO	S25	-0.074436	-1.70057	1.40231	3.13727	11.0271	11.2	-2.40183	18.7459	-10.1439	18.3641	43.8169	-16.6772	2.50414	18.3542	-15.8237	17.7114	32.9295	-17.4343	-3.54383	10.7186	-20.7853
	PLYO	S28	-1.00151	-1.15977	1.09572	-5.0644	3.77157	10.3943	-7.94578	-0.911112	22.2015	-2.66006	9.81953	31.9731	-6.65624	-1.03241	33.5157	-1.87286	5.18303	32.3023	-14.8337	-6.71766	12.3738
	PLYO	S38	1.33189	3.55645	2.12066	16.3799	54.5407	32.3856	3.35577	21.2243	9.67026	-5.4822	60.9934	5.76618	27.5187	71.0408	3.87222	5.24463	49.2824	1.22189	-22.1902	-7.92504	23.8885
	PLYO	S48	-0.842145	0.231213	-1.9246	-0.124348	6.3158	11.4212	8.1268	6.13246	7.05225	0.966682	17.4509	15.4115	7.16046	-4.64557	0.311229	3.22868	4.41543	3.75234	6.47263	-2.80674	-3.67508
	PLYO	S49	0.0118808	0.519422	-0.399247	-5.0583	1.55423	-9.20977	-11.3081	10.5698	1.62855	-15.0449	1.15951	2.03207	-1.84981	10.6002	14.0112	-9.31282	-1.86474	13.2346	-17.5269	1.69313	1.83927
	ISO	S12	0.449585	-0.821322	-2.15469	-0.585338	11.0289	11.6956	-5.76726	4.44401	6.47303	-2.30711	21.1756	36.6946	-22.8732	0.20892	-5.39544	-15.3801	10.7956	14.9346	-18.9845	-2.65509	6.60929
	ISO	S16	1.25926	1.56069	-1.76374	-5.1213	6.7222	2.41826	-2.40416	-15.0952	2.79666	-2.43664	-0.628979	11.6826	-1.84242	-14.9197	-0.017198	-4.5015	-8.75891	5.57882	-1.05484	-7.99043	15.6922
	ISO	S20	0.316659	2.97153	-1.94097	0.510553	-6.13407	-3.22298	10.1268	-0.109125	4.73118	-4.06647	-2.48859	4.71169	-1.5857	-0.163528	-5.01012	-8.93948	-0.225722	-1.5569	4.16263	7.46055	18.8069
	ISO	S43	-1.04011	0.898608	1.03893	-4.6676	-1.22261	-3.61576	-8.45099	14.4138	-2.06948	-14.6752	-6.27133	8.83252	-8.05899	14.4836	-0.900961	-12.8507	-6.56061	6.43409	-6.87141	2.41731	0.984957
	ISO	S45	0.613088	-0.501146	2.14616	5.66472	1.00958	18.4831	3.41064	3.83309	11.4569	13.0672	6.15964	27.9419	3.39955	3.76891	5.41049	5.98394	4.31622	9.2556	-3.37611	3.84769	-6.70703
	ISO	S47	-0.159603	-2.21457	3.08067	4.53064	12.0796	7.29495	1.47518	21.1798	3.9352	8.3859	34.3642	3.75151	5.94535	-7.63225	14.2635	8.98931	8.78767	9.86519	-1.86626	22.4615	6.81724

## Sheet: Table S2 F-V profile
		PRE					POST					Difference (%)
Type	Subject	body mass (kg)	1-RM (kg)	slope	F0 (N/kg)	V0 (m/s)	body mass (kg)	1-RM (kg)	slope	F0 (N/kg)	V0 (m/s)	body mass (kg)	1-RM (kg)	slope	F0 (N/kg)	V0 (m/s)
CTRL	S26	65.6	96.6	10.4243	16.5559	1.58819	65.1	90.2	8.42363	15.5626	1.84749	-0.762195	-6.62526	-19.1927	-5.99965	16.3266
CTRL	S30	72.3	106.6	9.05179	16.0988	1.77852	72.3	103.4	7.76078	15.1498	1.9521	0	-3.00188	-14.2625	-5.89459	9.75994
CTRL	S31	78.6	135.5	11.5269	19.2725	1.67197	79.7	135.6	12.9518	19.6707	1.51876	1.39949	0.0738007	12.3622	2.06594	-9.16343
CTRL	S32	66.8	121.8	13.8102	21.3261	1.54423	66.7	123.1	16.7534	22.9736	1.37128	-0.149701	1.06732	21.3124	7.72567	-11.1998
CTRL	S50	66.6	127.2	14.8446	22.7074	1.52968	66.9	126.7	16.5073	23.0944	1.39904	0.45045	-0.393082	11.2008	1.70407	-8.5402
CTRL	S51	62.2	104.2	10.0246	17.9774	1.79333	61.6	97.6	10.1735	17.7599	1.74571	-0.96463	-6.33397	1.48529	-1.20986	-2.6557
CTRL	S54	56.2	82.3	11.6749	18.1408	1.55383	55.6	81.2	13.3906	18.6746	1.39461	-1.06762	-1.33657	14.6952	2.94255	-10.2469
CTRL	S55	56	106.1	21.4929	25.5268	1.18769	56	107.3	25.6564	27.0497	1.05431	0	1.13101	19.3715	5.96604	-11.23
CTRL	S56	82.5	130.6	12.0683	17.8016	1.47507	83.7	133.5	12.8312	18.6185	1.45103	1.45455	2.22052	6.32197	4.58903	-1.6299
ECC	S13	66.2	110.8	11.6827	19.3403	1.65546	66.4	114.1	12.064	20.1549	1.67066	0.302115	2.97834	3.26398	4.2118	0.917864
ECC	S19	76.7	102.3	7.78557	15.3729	1.97454	77.4	108.1	6.90817	15.059	2.17989	0.912647	5.6696	-11.2695	-2.04162	10.4
ECC	S21	60.6	104.7	11.8013	19.3362	1.63848	61.4	106.3	12.1549	19.914	1.63835	1.32013	1.52818	2.99661	2.98835	-0.00802608
ECC	S22	63.8	108.9	12.8422	20.1635	1.57009	65	116.7	12.222	20.0455	1.64011	1.88088	7.16253	-4.82929	-0.585058	4.45959
ECC	S24	59.9	94.3	10.4969	17.7772	1.69357	61.6	99.9	9.04464	17.7742	1.96516	2.83806	5.93849	-13.8349	-0.0169076	16.0367
ECC	S27	60	66.4	6.35165	11.9276	1.87787	57.8	68.3	7.8684	13.0322	1.65627	-3.66667	2.86145	23.8798	9.26109	-11.8007
ECC	S41	56.7	86.5	10.8577	16.9047	1.55693	57.8	93.8	14.1616	19.1813	1.35446	1.94004	8.43931	30.4296	13.4675	-13.0048
ECC	S46	64.7	97.6	9.75647	16.6778	1.70941	64.3	102.9	11.1877	18.0109	1.60988	-0.618238	5.43033	14.6694	7.99288	-5.82242
PLYO	S11	56.5	101.7	12.4475	19.288	1.54954	58	106.6	10.1111	18.123	1.79239	2.65487	4.81809	-18.7706	-6.03988	15.6726
PLYO	S18	63.6	83.2	10.1731	15.7064	1.54392	64.1	87.1	9.83571	16.1677	1.64378	0.786164	4.6875	-3.31632	2.93727	6.4681
PLYO	S25	67.7	94.6	8.2491	14.9936	1.8176	66.4	97	9.92711	16.1272	1.62456	-1.92024	2.537	20.3417	7.56055	-10.6207
PLYO	S28	74.4	110.2	8.21163	16.489	2.00801	75.4	109.1	9.27603	16.8063	1.8118	1.34409	-0.998185	12.962	1.92456	-9.77096
PLYO	S38	65.5	95.8	11.3697	17.7206	1.55859	66	101.2	8.24222	16.8459	2.04385	0.763359	5.63674	-27.5068	-4.93623	31.1348
PLYO	S48	73.7	93.3	6.10249	13.4918	2.21086	73.7	96.2	7.98159	14.8588	1.86163	0	3.10825	30.7922	10.1321	-15.7961
PLYO	S49	72.5	107.2	12.3321	18.2372	1.47884	73.3	110.2	11.3001	17.4545	1.54463	1.10345	2.79851	-8.36833	-4.29184	4.44877
ISO	S12	56.1	76.7	8.27796	15.4214	1.86295	56.6	80.9	6.91997	15.1366	2.18738	0.891266	5.47588	-16.4048	-1.84699	17.4147
ISO	S16	70.9	114.9	11.6562	19.2275	1.64956	71.2	112.2	11.348	18.5381	1.63361	0.423131	-2.34987	-2.64382	-3.58533	-0.967079
ISO	S20	66.2	117.8	17.7817	22.707	1.27698	65.6	118.7	15.2739	21.6027	1.41435	-0.906344	0.764007	-14.1035	-4.86334	10.7573
ISO	S43	60.3	88.2	7.21386	15.5751	2.15905	60.2	87.8	8.98924	16.2589	1.8087	-0.165837	-0.453515	24.6106	4.39013	-16.227
ISO	S45	71.7	114.5	11.7511	18.3918	1.56511	71.3	122.7	12.6775	19.4528	1.53444	-0.55788	7.16157	7.88339	5.76884	-1.96004
ISO	S47	70.1	100.7	9.45144	16.781	1.7755	70.4	103.2	8.25768	16.4232	1.98884	0.42796	2.48262	-12.6304	-2.13215	12.0159

## Sheet: Table S3 Nmax
		PRE			POST			Difference (%)
Type	Subject	body mass (kg)	Nmax	E_expended (J)	body mass (kg)	Nmax	E_expended (J)	Nmax	E_expended
CTRL	S26	65.6	17	6594.91	65.1	18	7293.91	5.88235	10.5991
CTRL	S30	72.3	18	7289.25	72.3	18	7422.2	0	1.82381
CTRL	S31	78.6	35	13272.1	79.7	38	15014.5	8.57143	13.1288
CTRL	S32	66.8	41	15573	66.7	38	15834.5	-7.31707	1.67862
CTRL	S50	66.6	26	12845.2	66.9	30	13119.6	15.3846	2.13612
CTRL	S51	62.2	34	11768.6	61.6	34	10923.8	0	-7.17872
CTRL	S54	56.2	22	7067.7	55.6	24	6905.04	9.09091	-2.30158
CTRL	S55	56	34	9628.99	56	39	11873.9	14.7059	23.314
CTRL	S56	82.5	25	11935.9	83.7	25	11411.9	0	-4.38964
ECC	S13	66.2	23	8276.12	66.4	25	9361.17	8.69565	13.1106
ECC	S19	76.7	19	8930.26	77.4	17	7364.49	-10.5263	-17.5333
ECC	S21	60.6	21	7689.67	61.4	26	8376.51	23.8095	8.93193
ECC	S22	63.8	34	10966.9	65	35	12332.3	2.94118	12.4508
ECC	S24	59.9	26	9593.1	61.6	28	10632.8	7.69231	10.8381
ECC	S27	60	12	2892.73	57.8	14	3104.86	16.6667	7.3331
ECC	S41	56.7	23	7169.02	57.8	26	8096.5	13.0435	12.9374
ECC	S46	64.7	27	8268.55	64.3	32	11396.7	18.5185	37.8314
PLYO	S11	56.5	33	8384.85	58	36	11838.3	9.09091	41.1871
PLYO	S18	63.6	18	5817.33	64.1	27	9254.86	50	59.0911
PLYO	S25	67.7	26	8417.28	66.4	30	10338.3	15.3846	22.8225
PLYO	S28	74.4	17	7651.51	75.4	20	9194.43	17.6471	20.1649
PLYO	S38	65.5	20	7838.26	66	20	7773.41	0	-0.827265
PLYO	S48	73.7	18	5859.9	73.7	23	9432.71	27.7778	60.9707
PLYO	S49	72.5	18	7831.59	73.3	24	9960.68	33.3333	27.186
ISO	S12	56.1	20	6224.32	56.6	23	6610.57	15	6.20561
ISO	S16	70.9	23	9652.06	71.2	22	9443.61	-4.34783	-2.15968
ISO	S20	66.2	31	11766.6	65.6	31	12865.4	0	9.33837
ISO	S43	60.3	23	7908.7	60.2	22	7815.02	-4.34783	-1.18447
ISO	S45	71.7	29	11018.6	71.3	35	12846	20.6897	16.5845
ISO	S47	70.1	19	7513.58	70.4	29	11230.2	52.6316	49.4659
